# Supplementary material for: Quantitative Analysis of the Effect of Neuromuscular Blockade on Motor-Evoked Potentials in Patients Undergoing Brain Tumor Removal Surgery: A Prospective, Single-Arm, Open-Label Observational Study
Source: J Clin Med. 2024 Jul 23;13(15):4281. doi: 10.3390/jcm13154281 (PMC11312558; doi:10.3390/jcm13154281)
Supplement: Supplementary file 1 [file jcm-13-04281-s001.zip]

Archive with 1 entries (1 files):
- jcm-3075259-supplementary.pdf
